# Supplementary material for: Impaired emotion recognition is linked to alexithymia in heroin addicts
Source: PeerJ. 2016 Apr 5;4:e1864. doi: 10.7717/peerj.1864 (PMC4824882; doi:10.7717/peerj.1864)
Supplement: Data S1 [file peerj-04-1864-s001.zip]

Archive with 67 entries (64 files):
- gruppo clinico/
- gruppo clinico/.DS_Store
- __MACOSX/
- __MACOSX/gruppo clinico/
- __MACOSX/gruppo clinico/._.DS_Store
- gruppo clinico/IMG_3247.jpg
- __MACOSX/gruppo clinico/._IMG_3247.jpg
- gruppo clinico/IMG_3248.jpg
- __MACOSX/gruppo clinico/._IMG_3248.jpg
- gruppo clinico/IMG_3249.jpg
- __MACOSX/gruppo clinico/._IMG_3249.jpg
- gruppo clinico/IMG_3250.jpg
- __MACOSX/gruppo clinico/._IMG_3250.jpg
- gruppo clinico/IMG_3251.jpg
- __MACOSX/gruppo clinico/._IMG_3251.jpg
- gruppo clinico/IMG_3253.jpg
- __MACOSX/gruppo clinico/._IMG_3253.jpg
- gruppo clinico/IMG_3254.jpg
- __MACOSX/gruppo clinico/._IMG_3254.jpg
- gruppo clinico/IMG_3255.jpg
- __MACOSX/gruppo clinico/._IMG_3255.jpg
- gruppo clinico/IMG_3256.jpg
- __MACOSX/gruppo clinico/._IMG_3256.jpg
- gruppo clinico/IMG_3257.jpg
- __MACOSX/gruppo clinico/._IMG_3257.jpg
- gruppo clinico/IMG_3258.jpg
- __MACOSX/gruppo clinico/._IMG_3258.jpg
- gruppo clinico/IMG_3259.jpg
- __MACOSX/gruppo clinico/._IMG_3259.jpg
- gruppo clinico/IMG_3260.jpg
- __MACOSX/gruppo clinico/._IMG_3260.jpg
- gruppo clinico/IMG_3261.jpg
- __MACOSX/gruppo clinico/._IMG_3261.jpg
- gruppo clinico/IMG_3262.jpg
- __MACOSX/gruppo clinico/._IMG_3262.jpg
- gruppo clinico/IMG_3263.jpg
- __MACOSX/gruppo clinico/._IMG_3263.jpg
- gruppo clinico/IMG_3264.jpg
- __MACOSX/gruppo clinico/._IMG_3264.jpg
- gruppo clinico/IMG_3265.jpg
- __MACOSX/gruppo clinico/._IMG_3265.jpg
- gruppo clinico/IMG_3266.jpg
- __MACOSX/gruppo clinico/._IMG_3266.jpg
- gruppo clinico/IMG_3267.jpg
- __MACOSX/gruppo clinico/._IMG_3267.jpg
- gruppo clinico/IMG_3268.jpg
- __MACOSX/gruppo clinico/._IMG_3268.jpg
- gruppo clinico/IMG_3269.jpg
- __MACOSX/gruppo clinico/._IMG_3269.jpg
- gruppo clinico/IMG_3270.jpg
- __MACOSX/gruppo clinico/._IMG_3270.jpg
- gruppo clinico/IMG_3271.jpg
- __MACOSX/gruppo clinico/._IMG_3271.jpg
- gruppo clinico/IMG_3272.jpg
- __MACOSX/gruppo clinico/._IMG_3272.jpg
- gruppo clinico/IMG_3273.jpg
- __MACOSX/gruppo clinico/._IMG_3273.jpg
- gruppo clinico/IMG_3274.jpg
- __MACOSX/gruppo clinico/._IMG_3274.jpg
- gruppo clinico/IMG_3275.jpg
- __MACOSX/gruppo clinico/._IMG_3275.jpg
- gruppo clinico/IMG_3276.jpg
- __MACOSX/gruppo clinico/._IMG_3276.jpg
- gruppo clinico/IMG_3277.jpg
- __MACOSX/gruppo clinico/._IMG_3277.jpg
- gruppo clinico/IMG_3278.jpg
- __MACOSX/gruppo clinico/._IMG_3278.jpg
