# Supplementary material for: Impaired emotion recognition is linked to alexithymia in heroin addicts
Source: PeerJ. 2016 Apr 5;4:e1864. doi: 10.7717/peerj.1864 (PMC4824882; doi:10.7717/peerj.1864)
Supplement: Data S2 [file peerj-04-1864-s002.zip]

Archive with 67 entries (64 files):
- gruppo controllo /
- gruppo controllo /.DS_Store
- __MACOSX/
- __MACOSX/gruppo controllo /
- __MACOSX/gruppo controllo /._.DS_Store
- gruppo controllo /IMG_3215.jpg
- __MACOSX/gruppo controllo /._IMG_3215.jpg
- gruppo controllo /IMG_3216.jpg
- __MACOSX/gruppo controllo /._IMG_3216.jpg
- gruppo controllo /IMG_3217.jpg
- __MACOSX/gruppo controllo /._IMG_3217.jpg
- gruppo controllo /IMG_3218.jpg
- __MACOSX/gruppo controllo /._IMG_3218.jpg
- gruppo controllo /IMG_3219.jpg
- __MACOSX/gruppo controllo /._IMG_3219.jpg
- gruppo controllo /IMG_3220.jpg
- __MACOSX/gruppo controllo /._IMG_3220.jpg
- gruppo controllo /IMG_3221.jpg
- __MACOSX/gruppo controllo /._IMG_3221.jpg
- gruppo controllo /IMG_3222.jpg
- __MACOSX/gruppo controllo /._IMG_3222.jpg
- gruppo controllo /IMG_3223.jpg
- __MACOSX/gruppo controllo /._IMG_3223.jpg
- gruppo controllo /IMG_3224.jpg
- __MACOSX/gruppo controllo /._IMG_3224.jpg
- gruppo controllo /IMG_3225.jpg
- __MACOSX/gruppo controllo /._IMG_3225.jpg
- gruppo controllo /IMG_3226.jpg
- __MACOSX/gruppo controllo /._IMG_3226.jpg
- gruppo controllo /IMG_3227.jpg
- __MACOSX/gruppo controllo /._IMG_3227.jpg
- gruppo controllo /IMG_3228.jpg
- __MACOSX/gruppo controllo /._IMG_3228.jpg
- gruppo controllo /IMG_3229.jpg
- __MACOSX/gruppo controllo /._IMG_3229.jpg
- gruppo controllo /IMG_3230.jpg
- __MACOSX/gruppo controllo /._IMG_3230.jpg
- gruppo controllo /IMG_3231.jpg
- __MACOSX/gruppo controllo /._IMG_3231.jpg
- gruppo controllo /IMG_3232.jpg
- __MACOSX/gruppo controllo /._IMG_3232.jpg
- gruppo controllo /IMG_3233.jpg
- __MACOSX/gruppo controllo /._IMG_3233.jpg
- gruppo controllo /IMG_3234.jpg
- __MACOSX/gruppo controllo /._IMG_3234.jpg
- gruppo controllo /IMG_3235.jpg
- __MACOSX/gruppo controllo /._IMG_3235.jpg
- gruppo controllo /IMG_3236.jpg
- __MACOSX/gruppo controllo /._IMG_3236.jpg
- gruppo controllo /IMG_3237.jpg
- __MACOSX/gruppo controllo /._IMG_3237.jpg
- gruppo controllo /IMG_3238.jpg
- __MACOSX/gruppo controllo /._IMG_3238.jpg
- gruppo controllo /IMG_3239.jpg
- __MACOSX/gruppo controllo /._IMG_3239.jpg
- gruppo controllo /IMG_3240.jpg
- __MACOSX/gruppo controllo /._IMG_3240.jpg
- gruppo controllo /IMG_3241.jpg
- __MACOSX/gruppo controllo /._IMG_3241.jpg
- gruppo controllo /IMG_3242.jpg
- __MACOSX/gruppo controllo /._IMG_3242.jpg
- gruppo controllo /IMG_3243.jpg
- __MACOSX/gruppo controllo /._IMG_3243.jpg
- gruppo controllo /IMG_3244.jpg
- __MACOSX/gruppo controllo /._IMG_3244.jpg
- gruppo controllo /IMG_3245.jpg
- __MACOSX/gruppo controllo /._IMG_3245.jpg
